# Supplementary material for: Antiphospholipid antibodies and vitamin D deficiency in COVID-19 infection with and without venous or arterial thrombosis: A pilot case-control study
Source: PLoS One. 2022 Jul 14;17(7):e0269466. doi: 10.1371/journal.pone.0269466 (PMC9282449; doi:10.1371/journal.pone.0269466)
Supplement: S1 Data — (XLSX) [file pone.0269466.s001.xlsx]

## Sheet: Sheet1
Patient Serial Number	Hypertension	DM	Hyperlipidemia	PAD	CHF	CKD	If yes, Stage of CKD	Atrial fibrillation	H/o prior stroke	Vitamin D (Deficiency if < 20 ng/ml)	Lupus anticoagulant (check final interpretation of DRRVT and Hex phase Neut test)	Anticardiolipin IgM (Ref range: < 12.5 MPL is wnl)	Anticardiolipin IgG (Ref range: < 15 GPL is wnl)	B2 glypro IgG(Ref range: =< 20 SGU is wnl)	B2 glyprot IgM(Ref range: =< 20 SMU is wnl)	GFR at presentaiton	PT/INR first value	PTT first value	Neutrophil count at presentation	Lymphocyte count at presentaiton	D-dimer first value	D-dimer max value	Ferritin at presentation	Troponin at presentation	LDH at presentation	AST at presentation	ALT at presentation	ALP at presentation	T Bilirubin at presentation	Albumin at presentation
1	Yes	No	Yes	No	No	No	-	No	No	32.1	Negative	84.9	34.7	7	18	53	14.3/1.20	26.2	9.5	1	5001	5001	705.3	1.58	634	73	56	91	1.4	2.3
2	Yes	Yes	No	No	No	Yes	StageII	No	No	9.4	Negative	7	7	7	8	55	14/1.17	28.8	5.5	1.4	932	932	82.9	0.17	250	67	32	222	0.4	2.5
3	No	No	No	No	No	No	-	No	No	12.3	Positive	38.7	33.7	6	15	60	13.3/1.1	38.7	10.7	0.7	186	5001	395	0.03	326	30	22	40	0.4	2.8
4	Yes	No	No	No	No	No		No	No	22.8	Negative	9.1	8	6	8	62	12.3/1.03	30.8	1.7	1.4	149	149	109.9	<0.03	163	29	30	85	0.7	3.4
5	Yes	No	Yes	Yes	No	No		No	No	32.1	Positive	10.4	8	6	8	84	10.5/0.89	27.4	9.1	0.4	847	847	113.6	0.03	173	31	23	166	0.7	<0.1
6	Yes	No	No	No	No	No		No	No	6	Negative	19.7	8	7	8	81	15.2/1.27	26.7	9.5	0.7	3533	3533	264.9	<0.03	272	28	37	84	1.1	2.7
7	No	No	No	No	No	No		No	No	6	Negative	17	8	5	8	101	13.8/1.15	-	21.8	0.8	287	5001	1358.8	<0.03	360	40	69	192	1.2	1.9
8	Yes	No	Yes	No	No	No		No	No	34.7	Negative	8	8	4	8	73	13.7/1.15	27.6	2.5	0.9	221	221	1456.9	<0.03	347	75	59	30	0.4	3.8
9	No	No	No	No	No	No		No	No	13.4	Negative	9.4	7	6	8	90	12.2/1.02	28.8	7	1.9	637	637	4910	<0.03	735	58	22	46	1.1	2.7
10	No	No	Yes	No	No	No		No	No	45.4	Negative	7	7	7	8	64	12.1/1.02	25.5	2.1	1.1	745	941	27.8	<0.03	186	29	19	63	1	3.2
11	Yes	No	Yes	No	No	No		No	No	24	Negative	25.1	7	5	8	68	12.2/1.02	24.6	6.7	0.9	269	269	62.6	<0.03	188	22	25	59	0.5	3.5
12	No	Yes	No	No	No	No		No	No	12.5	negative	15.2	7	7	8	75	14.7/1.23	61.2	6.7	0.8	5001	5001	644.9	<0.03	394	22	20	106	0.8	2
13	Yes	No	No	No	No	No		No	No	34.1	negative	10.2	8	5	8	74	15.3/1.28	34	4.7	1.1	177	177	208.7	<0.03	203	58	55	49	0.8	3
14	No	No	No	No	No	No		No	No	29.6	negative	8	7	7	9	109	13.5/1.13	25	1.6	0.8	651	651	206.8	<0.03	122	-	-	-	-	-
15	No	Yes	Yes	No	No	No		No	No	13.7	negative	44.5	8	5	9	81	14/1.17	32.8	13.7	2.8	5001	5001	768.1	0.32	396	26	76	88	0.9	2.8
16	Yes	Yes	No	No	No	No		No	No	12.9	negative	7	7	7	8	70	12.8/1.07	30.3	6	0.8	206	206	1462.3	<0.03	349	33	33	36	0.5	2.8
17	Yes	No	Yes	No	No	No		No	No	36	Negative	17.3	18.4	8	8	69	16.5/1.37	78.9	5.7	1.9	451	451	315.9	<0.03	306	34	63	53	0.7	3.1
18	Yes	Yes	No	No	No	No		No	No	20	negative	30	7	5	7	100	13.5/1.13	35	7.9	1.4	341	341	118.9	<0.03	423	30	25	73	0.5	2.9
19	Yes	Yes	No	No	No	No		No	No	22.5	negative	9.1	8	7	7	73	12.2/1.02	28.3	6.4	0.4	175	5001	684.7	<0.03	352	24	66	48	0.4	2.7
20	Yes	No	Yes	No	No	No		Yes-new onset	No	54.2	negative	15	7	4	7	49	18.7/1.55	38.8	3.7	0.7	176	3955	1009.7	<0.03	466	136	83	103	0.8	2.9
21	Yes	Yes	Yes	Yes	Yes	Yes	Stage III	No	No	26.7	positive	17.5	8	7	7	41	10.5/0.89	31	13.2	0.9	2085	3243	213	13.59	394	24	17	86	0.6	3
22	No	No	No	No	No	No		No	No	25.7	negative	20.9	7	8	7	73	-	77.6	11.3	2	1650	1650	446.1	<0.03	349	33	33	35	0.7	3.3
23	Yes	Yes	Yes	No	No	Yes	Stage III	No	No	42.3	positive	12.2	8	4	7	62	10.4/0.88	23.4	5.7	0.8	1885	1885	87.7	0.04	412	23	26	76	0.8	2.3
24	Yes	No	Yes	No	No	No		No	No	61	negative	17.2	7	12	7	68	10.0/0.91	23.2	2.8	0.7	2080	2080	886.2	<0.03	184	55	46	73	0.5	3.6
25	Yes	No	No	No	No	No		No	No	19.2	positive	19.1	7	7	14	65	12.8/1.07	26.7	11.8	1.3	1706	1706	244.3	<0.03	-	26	52	65	2.3	3.2
26	Yes	No	Yes	No	No	No		No	No	8.6	Positive	23.4	9.6	7	7	73	1.20/14.3	-	10.7	2.1	5001	5001	505.1	0.04	285	36	116	64	0.8	3.5
27	No	No	No	No	No	No		No	No	31.2	negative	64.6	15.3	7	9	71	11.1/0.93	31	8.9	0.5	1034	1034	89.9 (10th day of presentation)	<0.03	452	65	28	68	0.4	2.2
28	Yes	No	Yes	No	No	No		No	No	94.5	negative	15.1	8	7	8	59	11.8/0.99	24.7	4	0.7	756	756	266	<0.03	341	32	22	61	0.8	3.3
29	No	No	Yes	No	No	No		No	No	33.3	negative	18.2	8	7	8	57	15.1/1.26	29.9	6	1	381	381	959	NA	530	46	22	43	1	3.4
30	No	No	No	No	No	No		Yes- s/p ablation, not on OAC	No	20.6	negative	14.9	7	7	7	114	15.3/1.28	32.1	5	0.7	418	418	806	<0.03	305	54	29	55	0.8	3.1
31	Yes	No	Yes	No	No	No		No	No	22.5	Negative	10.2	7	7	7	49	14.4/1.2	33.2	3.2	0.7	260	384	123.8	<0.03	380	90	51	62	1	3.4
32	No	No	No	No	No	No		No	No	51.4	negative	15.4	7	8	8	73	12.4/1.04	30.8	4.3	1.2	620	620	1220.7	<0.03	549	121	106	62	0.6	2.9
33	No	No	No	No	No	No		No	No	14.5	positive	50.9	32.7	8	12	103	18.6/1.54	30	15.5	2.9	3182	4440	685.1	<0.03	253	37	50	65	1.2	2.8
34	No	No	Yes	No	No	No		No	No	29.6	negative	14.3	8	8	7	38	12.0/1.01	27.9	6.6	0.9	1051	1051	209.8	<0.03	222	37	35	53	0.5	2.8
35	No	No	No	No	No	No		No	No	15.6	negative	7	7	8	8	111	10.8/0.91	29.6	2.2	1.8	149	149	274.2	<0.03	143	23	21	63	0.7	3.9
36	Yes	No	Yes	No	No	No		No	No	9.6	negative	49.4	17.5	8	28	35	14.2/1.19	201	35.7	0.8	5001	5001	536.9	0.24	192	41	63	126	2.3	4.8
37	No	Yes	Yes	No	No	No		No	No	20.5	negative	7	8	8	7	110	15.3/1.28	45.2	3.4	0.5	286	1248	2401	0.03	433	41	77	73	0.8	2.4
38	No	No	No	No	No	No		No	No	26.1	negative	30.9	7	8	10	95	13.8/1.15	31.1	2.9	1	374	395	1005.6	<0.03	385	73	42	69	0.7	3.5
39	No	No	Yes	No	No	No		No	No	22	positive	16.5	8	28	11	79	27.5/2.25	63.2	5.2	0.5		902	363.5	<0.03	259	26	16	38	1.4	2.9
40	Yes	No	No	No	No	No		No	No	20.9	positive	14	7	7	7	62	14.7/1.23	1.23	7.9	0.4	251	500	141.1	<0.03	360	62	57	52	0.8	3.3
